# Supplementary material for: Evolution of Antimicrobial Susceptibility to Penicillin in Invasive Strains of Streptococcus pneumoniae during 2007–2021 in Madrid, Spain
Source: Antibiotics (Basel). 2023 Feb 1;12(2):289. doi: 10.3390/antibiotics12020289 (PMC9952450; doi:10.3390/antibiotics12020289)
Supplement: Supplementary file 1 [file antibiotics-12-00289-s001.zip]

Archive with 1 entries (1 files):
- antibiotics-2161995-supplementary.pdf
